# Supplementary material for: La3Si6N11
Source: Acta Crystallogr Sect E Struct Rep Online. 2014 May 3;70(Pt 6):i23–4. doi: 10.1107/S1600536814009234 (PMC4051113; doi:10.1107/S1600536814009234)
Supplement: Supplementary file 1 [file e-70-00i23-sup1.cif]

##############################################################################
#                                                                            #
# This CIF contains the data in a paper accepted for publication in          #
# Acta Crystallographica Section E. It conforms to the requirements of       #
# Notes for Authors for Acta Crystallographica Section E, and has been       #
# peer reviewed under the auspices of the IUCr Commission on Journals.       #
#                                                                            #
# Full details of the Crystallographic Information File format               #
# are given in the paper "The Crystallographic Information File (CIF):       #
# a New Standard Archive File for Crystallography" by S. R. Hall, F. H.      #
# Allen and I. D. Brown [Acta Cryst. (1991), A47, 655-685].                  #
#                                                                            #
# The current version of the core CIF dictionary is obtainable from          #
# ftp://ftp.iucr.org/pub/cif_core.dic.                                       #
#                                                                            #
# Software is freely available for graphical display of the structure(s)     #
# in this CIF. For information consult the CIF software page                 #
# http://www.iucr.org/resources/cif/software.                                #
#                                                                            #
# This file may be used for bona fide research purposes within the           #
# scientific community so long as proper attribution is given to the journal # 
# article from which it was obtained.                                        #
#                                                                            #
##############################################################################
data_I
_audit_creation_method     SHELXL-97
_journal_date_recd_electronic     2014-04-07
_journal_date_accepted     2014-04-24
_journal_name_full     'Acta Crystallographica, Section E'
_journal_year     2014
_journal_volume     70
_journal_issue      6
_journal_page_first     i23
_journal_page_last     i24
_journal_paper_category     QI
_journal_paper_doi     10.1107/S1600536814009234
_journal_coeditor_code     RU2057
_publ_contact_author_name     'Hisanori Yamane'
_publ_contact_author_address
;
Institute of Multidisciplinary Research for Advanced Materials
Tohoku University
2-1-1 Katahira, Aoba-ku, Sendai
980-8577, Japan
;
_publ_contact_author_email
;
yamane@tagen.tohoku.ac.jp
;
_publ_contact_author_fax     '+81/22/217-5813'
_publ_contact_author_phone     '+81/22/217-5813'
_publ_section_title
;
La~3~Si~6~N~11~
;
_publ_section_title_footnote     .
loop_
    _publ_author_name
    _publ_author_footnote
    _publ_author_address
    'Yamane, Hisanori' .
;
Institute of Multidisciplinary Research for Advanced Materials
Tohoku University
2-1-1 Katahira, Aoba-ku, Sendai
980-8577,
Japan
;
    'Nagura, Toshiki' .
;
Institute of Multidisciplinary Research for Advanced Materials
Tohoku University
2-1-1 Katahira, Aoba-ku, Sendai
980-8577,
Japan
;
    'Miyazaki, Tomohiro' .
;
Institute of Multidisciplinary Research for Advanced Materials
Tohoku University
2-1-1 Katahira, Aoba-ku, Sendai
980-8577,
Japan
;
_publ_section_synopsis
;
Crystal structure of La~3~Si~6~N~11~
;
_database_code_depnum_ccdc_archive     'CCDC 999175'
_chemical_name_systematic
;
Trilanthanum hexasilicon undecanitrogen
;
_chemical_name_common     'lanthanum silicon nitride'
_chemical_formula_moiety     'La3 N11 Si6'
_chemical_formula_sum     'La3 N11 Si6'
_chemical_formula_structural     'La3 Si6 N11'
_chemical_formula_iupac     'La3 Si6 N11'
_chemical_formula_weight     739.38
_chemical_melting_point     ?
_symmetry_cell_setting     tetragonal
_symmetry_space_group_name_H-M     'P 4 b m'
_symmetry_space_group_name_hall     'P 4 -2ab'
loop_
    _symmetry_equiv_pos_as_xyz
    'x, y, z'
    '-x+1/2, y+1/2, z'
    '-x, -y, z'
    'x+1/2, -y+1/2, z'
    '-y+1/2, -x+1/2, z'
    'y, -x, z'
    '-y, x, z'
    'y+1/2, x+1/2, z'
_cell_length_a     10.1988(4)
_cell_length_b     10.1988(4)
_cell_length_c     4.84153(19)
_cell_angle_alpha     90.00
_cell_angle_beta     90.00
_cell_angle_gamma     90.00
_cell_volume     503.60(3)
_cell_formula_units_Z     2
_cell_measurement_reflns_used     4239
_cell_measurement_theta_min     3.995
_cell_measurement_theta_max     27.45
_cell_measurement_temperature     293(2)
_exptl_crystal_description     chunk
_exptl_crystal_colour     colorless
_exptl_crystal_size_max     0.149
_exptl_crystal_size_mid     0.138
_exptl_crystal_size_min     0.033
_exptl_crystal_density_diffrn     4.876
_exptl_crystal_density_meas     ?
_exptl_crystal_density_method     'not measured'
_exptl_crystal_F_000     664
loop_
    _exptl_crystal_face_index_h
    _exptl_crystal_face_index_k
    _exptl_crystal_face_index_l
    _exptl_crystal_face_perp_dist
    -0.16 -1.83 -4.76 0.0191
    1.18 0.79 -4.79 0.0131
    -1.52 -1.48 4.73 0.0099
    -3.25 -5.16 3.88 0.0189
    -4.01 -8.48 -1.88 0.0336
    -7.97 6.32 -0.16 0.0914
    1.09 10.04 0.62 0.0677
    7.45 6.71 0.85 0.0244
    9.05 -4.60 0.33 0.0818
    0.37 -10.11 -0.53 0.0621
    -7.28 -6.89 -0.85 0.0200
_exptl_absorpt_coefficient_mu     13.215
_exptl_absorpt_correction_type     numerical
_exptl_absorpt_process_details
;
(NUMABS; Higashi, 1999)
;
_exptl_absorpt_correction_T_min     0.218628
_exptl_absorpt_correction_T_max     0.725688
_exptl_special_details     ?
_diffrn_ambient_temperature     293(2)
_diffrn_radiation_type     MoK\a
_diffrn_radiation_wavelength     0.71075
_diffrn_radiation_source     'fine-focus sealed tube'
_diffrn_radiation_monochromator     graphite
_diffrn_measurement_device_type     'Rigaku R-AXIS RAPID II'
_diffrn_measurement_method     \w
_diffrn_detector_area_resol_mean     10.0
_diffrn_reflns_number     4700
_diffrn_reflns_av_R_equivalents     0.0390
_diffrn_reflns_av_sigmaI/netI     0.0255
_diffrn_reflns_theta_min     4.00
_diffrn_reflns_theta_max     27.45
_diffrn_reflns_theta_full     27.45
_diffrn_measured_fraction_theta_max     0.994
_diffrn_measured_fraction_theta_full     0.994
_diffrn_reflns_limit_h_min     -13
_diffrn_reflns_limit_h_max     13
_diffrn_reflns_limit_k_min     -13
_diffrn_reflns_limit_k_max     12
_diffrn_reflns_limit_l_min     -6
_diffrn_reflns_limit_l_max     6
_refine_special_details
;
Refinement of <i>F</i>^2^ against ALL reflections. The weighted <i>R</i>-factor
<i>wR</i> and goodness of fit <i>S</i> are based on <i>F</i>^2^, conventional
<i>R</i>-factors <i>R</i> are based on <i>F</i>, with <i>F</i> set to zero for
negative <i>F</i>^2^. The threshold expression of <i>F</i>^2^ >
\s(<i>F</i>^2^) is used only for calculating <i>R</i>-factors(gt) <i>etc</i>.
and is not relevant to the choice of reflections for refinement.
<i>R</i>-factors based on <i>F</i>^2^ are statistically about twice as large
as those based on <i>F</i>, and <i>R</i>- factors based on ALL data will be
even larger.
;
_reflns_number_total     624
_reflns_number_gt     599
_reflns_threshold_expression     I>2sigma(I)
_refine_ls_structure_factor_coef     Fsqd
_refine_ls_matrix_type     full
_refine_ls_R_factor_all     0.0193
_refine_ls_R_factor_gt     0.0173
_refine_ls_wR_factor_gt     0.0294
_refine_ls_wR_factor_ref     0.0303
_refine_ls_goodness_of_fit_ref     1.201
_refine_ls_restrained_S_all     1.200
_refine_ls_number_reflns     624
_refine_ls_number_parameters     39
_refine_ls_number_restraints     1
_refine_ls_weighting_scheme     calc
_refine_ls_weighting_details
         'calc w=1/[\s^2^(Fo^2^)+(0.0093P)^2^+0.0181P] where P=(Fo^2^+2Fc^2^)/3'
_refine_ls_shift/su_max     0.002
_refine_ls_shift/su_mean     0.000
_refine_diff_density_max     0.827
_refine_diff_density_min     -0.896
_refine_ls_extinction_method     SHELXL
_refine_ls_extinction_coef     0.0007(2)
_refine_ls_extinction_expression
                                  'Fc^*^=kFc[1+0.001xFc^2^\l^3^/sin(2\q)]^-1/4^'
_refine_ls_abs_structure_details     'Flack (1983), 275 Friedel pairs'
_refine_ls_abs_structure_Flack     0.05(3)
loop_
    _atom_type_symbol
    _atom_type_description
    _atom_type_scat_dispersion_real
    _atom_type_scat_dispersion_imag
    _atom_type_scat_source
    'N' 'N' 0.0061 0.0033
                         'International Tables Vol C Tables 4.2.6.8 and 6.1.1.4'
    'Si' 'Si' 0.0817 0.0704
                         'International Tables Vol C Tables 4.2.6.8 and 6.1.1.4'
    'La' 'La' -0.2871 2.4523
                         'International Tables Vol C Tables 4.2.6.8 and 6.1.1.4'
_computing_data_collection     'PROCESS-AUTO (Rigaku/MSC, 2005)'
_computing_cell_refinement     'PROCESS-AUTO (Rigaku/MSC, 2005)'
_computing_data_reduction     'PROCESS-AUTO (Rigaku/MSC, 2005)'
_computing_structure_solution     'SHELXS97 (Sheldrick, 2008)'
_computing_structure_refinement     'SHELXL97 (Sheldrick, 2008)'
_computing_molecular_graphics     'VESTA (Momma & Izumi, 2008)'
_computing_publication_material     'SHELXL97 (Sheldrick, 2008)'
loop_
    _atom_site_type_symbol
    _atom_site_label
    _atom_site_fract_x
    _atom_site_fract_y
    _atom_site_fract_z
    _atom_site_U_iso_or_equiv
    _atom_site_adp_type
    _atom_site_calc_flag
    _atom_site_refinement_flags
    _atom_site_occupancy
    _atom_site_symmetry_multiplicity
    _atom_site_disorder_assembly
    _atom_site_disorder_group
    La La1 0.680962(17) 0.180962(17) 0.01861(13) 0.00578(9) Uani d S 1 2 . .
    La La2 0.0000 0.0000 0.00000(11) 0.00427(11) Uani d S 1 4 . .
    Si Si1 0.20985(9) 0.07807(8) 0.5344(4) 0.0038(2) Uani d . 1 1 . .
    Si Si2 0.11658(9) 0.61658(9) 0.0439(5) 0.0039(3) Uani d S 1 2 . .
    N N1 0.0803(3) 0.1779(3) 0.6388(7) 0.0056(7) Uiso d . 1 1 . .
    N N2 0.2332(3) 0.0739(3) 0.1807(8) 0.0060(8) Uiso d . 1 1 . .
    N N3 0.1527(3) 0.6527(3) 0.6958(10) 0.0044(10) Uiso d S 1 2 . .
    N N4 0.5000 0.0000 0.0717(14) 0.0055(14) Uiso d S 1 4 . .
loop_
    _atom_site_aniso_label
    _atom_site_aniso_U_11
    _atom_site_aniso_U_22
    _atom_site_aniso_U_33
    _atom_site_aniso_U_12
    _atom_site_aniso_U_13
    _atom_site_aniso_U_23
    La1 0.00443(11) 0.00443(11) 0.00849(17) -0.00036(9) 0.0001(2) 0.0001(2)
    La2 0.00378(13) 0.00378(13) 0.0053(2) 0.000 0.000 0.000
    Si1 0.0037(4) 0.0036(4) 0.0040(6) -0.0006(3) 0.0005(7) -0.0008(7)
    Si2 0.0038(4) 0.0038(4) 0.0042(10) 0.0000(5) 0.0005(6) 0.0005(6)
_geom_special_details
;
All e.s.d.'s (except the e.s.d. in the dihedral angle between two l.s. planes)
are estimated using the full covariance matrix. The cell e.s.d.'s are taken
into account individually in the estimation of e.s.d.'s in distances, angles
and torsion angles; correlations between e.s.d.'s in cell parameters are only
used when they are defined by crystal symmetry. An approximate (isotropic)
treatment of cell e.s.d.'s is used for estimating e.s.d.'s involving l.s.
planes.
;
loop_
    _geom_bond_atom_site_label_1
    _geom_bond_atom_site_label_2
    _geom_bond_site_symmetry_2
    _geom_bond_distance
    _geom_bond_publ_flag
    La1 N1 7_654 2.551(3) yes
    La1 N1 4_554 2.551(3) yes
    La1 N4 . 2.6227(7) yes
    La1 N2 7_655 2.674(3) yes
    La1 N2 4 2.674(3) yes
    La1 N2 5 2.853(3) yes
    La1 N2 3_655 2.853(3) yes
    La1 N3 3_664 2.864(5) yes
    La1 Si2 3_665 2.9227(13) no
    La1 Si2 2_545 3.1072(7) no
    La1 Si2 4 3.1072(7) no
    La1 Si1 4_554 3.4093(16) no
    La2 N2 . 2.644(3) yes
    La2 N2 7 2.644(3) yes
    La2 N2 3 2.644(3) yes
    La2 N2 6 2.644(3) yes
    La2 N1 3_554 2.649(3) yes
    La2 N1 7_554 2.649(3) yes
    La2 N1 6_554 2.649(3) yes
    La2 N1 1_554 2.649(3) yes
    La2 Si1 3_554 3.2089(16) no
    La2 Si1 6_554 3.2089(16) no
    La2 Si1 7_554 3.2089(16) no
    La2 Si1 1_554 3.2089(16) no
    Si1 N1 6 1.724(3) yes
    Si1 N2 . 1.729(4) yes
    Si1 N1 . 1.743(3) yes
    Si1 N3 2_545 1.776(3) yes
    Si1 La2 1_556 3.2089(16) no
    Si1 La1 4_456 3.4093(16) no
    Si1 La1 4_455 3.5159(17) no
    Si2 N4 2 1.6868(14) yes
    Si2 N2 6_565 1.725(4) yes
    Si2 N2 2 1.725(4) yes
    Si2 N3 1_554 1.764(5) yes
    Si2 La1 3_665 2.9228(13) no
    Si2 La1 2 3.1072(7) no
    Si2 La1 4_455 3.1072(7) no
    N1 Si1 7 1.724(3) no
    N1 La1 4_456 2.551(3) no
    N1 La2 1_556 2.649(3) no
    N2 Si2 2_545 1.725(4) no
    N2 La1 4_455 2.674(3) no
    N2 La1 3_655 2.853(3) no
    N3 Si2 1_556 1.764(5) no
    N3 Si1 6_565 1.776(3) no
    N3 Si1 2 1.776(3) no
    N3 La1 3_666 2.864(5) no
    N4 Si2 4 1.6868(14) no
    N4 Si2 2_545 1.6868(14) no
    N4 La1 3_655 2.6227(7) no
loop_
    _geom_angle_atom_site_label_1
    _geom_angle_atom_site_label_2
    _geom_angle_atom_site_label_3
    _geom_angle_site_symmetry_1
    _geom_angle_site_symmetry_3
    _geom_angle
    _geom_angle_publ_flag
    N1 La1 N1 7_654 4_554 86.25(15) no
    N1 La1 N4 7_654 . 100.64(13) no
    N1 La1 N4 4_554 . 100.64(13) no
    N1 La1 N2 7_654 7_655 76.36(10) no
    N1 La1 N2 4_554 7_655 118.37(10) no
    N4 La1 N2 . 7_655 140.30(11) no
    N1 La1 N2 7_654 4 118.37(10) no
    N1 La1 N2 4_554 4 76.36(10) no
    N4 La1 N2 . 4 140.30(11) no
    N2 La1 N2 7_655 4 62.68(14) no
    N1 La1 N2 7_654 5 146.72(10) no
    N1 La1 N2 4_554 5 70.04(11) no
    N4 La1 N2 . 5 63.11(8) no
    N2 La1 N2 7_655 5 135.23(11) no
    N2 La1 N2 4 5 79.28(14) no
    N1 La1 N2 7_654 3_655 70.04(11) no
    N1 La1 N2 4_554 3_655 146.72(10) no
    N4 La1 N2 . 3_655 63.11(8) no
    N2 La1 N2 7_655 3_655 79.28(14) no
    N2 La1 N2 4 3_655 135.23(11) no
    N2 La1 N2 5 3_655 118.90(14) no
    N1 La1 N3 7_654 3_664 60.70(9) no
    N1 La1 N3 4_554 3_664 60.70(9) no
    N4 La1 N3 . 3_664 152.55(18) no
    N2 La1 N3 7_655 3_664 59.21(11) no
    N2 La1 N3 4 3_664 59.21(11) no
    N2 La1 N3 5 3_664 120.55(7) no
    N2 La1 N3 3_655 3_664 120.55(7) no
    N1 La1 Si2 7_654 3_665 85.17(8) no
    N1 La1 Si2 4_554 3_665 85.17(8) no
    N4 La1 Si2 . 3_665 171.97(16) no
    N2 La1 Si2 7_655 3_665 35.54(8) no
    N2 La1 Si2 4 3_665 35.54(8) no
    N2 La1 Si2 5 3_665 114.55(7) no
    N2 La1 Si2 3_655 3_665 114.55(7) no
    N3 La1 Si2 3_664 3_665 35.48(11) no
    N1 La1 Si2 7_654 2_545 119.64(8) no
    N1 La1 Si2 4_554 2_545 75.81(8) no
    N4 La1 Si2 . 2_545 32.88(2) no
    N2 La1 Si2 7_655 2_545 160.67(9) no
    N2 La1 Si2 4 2_545 112.38(8) no
    N2 La1 Si2 5 2_545 33.29(7) no
    N2 La1 Si2 3_655 2_545 95.52(7) no
    N3 La1 Si2 3_664 2_545 136.50(7) no
    Si2 La1 Si2 3_665 2_545 146.89(2) no
    N1 La1 Si2 7_654 4 75.81(8) no
    N1 La1 Si2 4_554 4 119.64(8) no
    N4 La1 Si2 . 4 32.88(2) no
    N2 La1 Si2 7_655 4 112.38(8) no
    N2 La1 Si2 4 4 160.67(9) no
    N2 La1 Si2 5 4 95.52(7) no
    N2 La1 Si2 3_655 4 33.29(7) no
    N3 La1 Si2 3_664 4 136.50(7) no
    Si2 La1 Si2 3_665 4 146.89(2) no
    Si2 La1 Si2 2_545 4 65.52(4) no
    N1 La1 Si1 7_654 4_554 75.26(8) no
    N1 La1 Si1 4_554 4_554 29.80(7) no
    N4 La1 Si1 . 4_554 129.45(13) no
    N2 La1 Si1 7_655 4_554 88.70(8) no
    N2 La1 Si1 4 4_554 60.70(8) no
    N2 La1 Si1 5 4_554 92.68(7) no
    N2 La1 Si1 3_655 4_554 145.04(8) no
    N3 La1 Si1 3_664 4_554 31.39(5) no
    Si2 La1 Si1 3_665 4_554 57.22(5) no
    Si2 La1 Si1 2_545 4_554 105.30(4) no
    Si2 La1 Si1 4 4_554 138.54(6) no
    N2 La2 N2 . 7 83.71(5) no
    N2 La2 N2 . 3 141.35(16) no
    N2 La2 N2 7 3 83.71(5) no
    N2 La2 N2 . 6 83.71(5) no
    N2 La2 N2 7 6 141.35(16) no
    N2 La2 N2 3 6 83.71(5) no
    N2 La2 N1 . 3_554 133.76(10) no
    N2 La2 N1 7 3_554 138.27(10) no
    N2 La2 N1 3 3_554 75.24(10) no
    N2 La2 N1 6 3_554 71.98(11) no
    N2 La2 N1 . 7_554 138.27(10) no
    N2 La2 N1 7 7_554 75.24(10) no
    N2 La2 N1 3 7_554 71.98(11) no
    N2 La2 N1 6 7_554 133.76(10) no
    N1 La2 N1 3_554 7_554 64.17(8) no
    N2 La2 N1 . 6_554 71.98(11) no
    N2 La2 N1 7 6_554 133.76(10) no
    N2 La2 N1 3 6_554 138.27(10) no
    N2 La2 N1 6 6_554 75.24(10) no
    N1 La2 N1 3_554 6_554 64.17(8) no
    N1 La2 N1 7_554 6_554 97.40(14) no
    N2 La2 N1 . 1_554 75.24(10) no
    N2 La2 N1 7 1_554 71.98(11) no
    N2 La2 N1 3 1_554 133.76(10) no
    N2 La2 N1 6 1_554 138.27(10) no
    N1 La2 N1 3_554 1_554 97.40(14) no
    N1 La2 N1 7_554 1_554 64.17(8) no
    N1 La2 N1 6_554 1_554 64.17(8) no
    N2 La2 Si1 . 3_554 154.58(9) no
    N2 La2 Si1 7 3_554 105.41(8) no
    N2 La2 Si1 3 3_554 64.01(8) no
    N2 La2 Si1 6 3_554 101.50(8) no
    N1 La2 Si1 3_554 3_554 32.88(7) no
    N1 La2 Si1 7_554 3_554 32.47(7) no
    N1 La2 Si1 6_554 3_554 85.19(8) no
    N1 La2 Si1 1_554 3_554 84.97(8) no
    N2 La2 Si1 . 6_554 101.50(8) no
    N2 La2 Si1 7 6_554 154.58(9) no
    N2 La2 Si1 3 6_554 105.41(8) no
    N2 La2 Si1 6 6_554 64.01(8) no
    N1 La2 Si1 3_554 6_554 32.47(7) no
    N1 La2 Si1 7_554 6_554 84.97(8) no
    N1 La2 Si1 6_554 6_554 32.88(7) no
    N1 La2 Si1 1_554 6_554 85.19(8) no
    Si1 La2 Si1 3_554 6_554 60.42(3) no
    N2 La2 Si1 . 7_554 105.41(8) no
    N2 La2 Si1 7 7_554 64.01(8) no
    N2 La2 Si1 3 7_554 101.50(8) no
    N2 La2 Si1 6 7_554 154.58(9) no
    N1 La2 Si1 3_554 7_554 85.19(8) no
    N1 La2 Si1 7_554 7_554 32.88(7) no
    N1 La2 Si1 6_554 7_554 84.97(8) no
    N1 La2 Si1 1_554 7_554 32.47(7) no
    Si1 La2 Si1 3_554 7_554 60.42(3) no
    Si1 La2 Si1 6_554 7_554 90.73(6) no
    N2 La2 Si1 . 1_554 64.01(8) no
    N2 La2 Si1 7 1_554 101.50(8) no
    N2 La2 Si1 3 1_554 154.58(9) no
    N2 La2 Si1 6 1_554 105.41(8) no
    N1 La2 Si1 3_554 1_554 84.97(8) no
    N1 La2 Si1 7_554 1_554 85.19(8) no
    N1 La2 Si1 6_554 1_554 32.47(7) no
    N1 La2 Si1 1_554 1_554 32.88(7) no
    Si1 La2 Si1 3_554 1_554 90.73(6) no
    Si1 La2 Si1 6_554 1_554 60.42(3) no
    Si1 La2 Si1 7_554 1_554 60.42(3) no
    N1 Si1 N2 6 . 107.06(17) no
    N1 Si1 N1 6 . 108.6(2) no
    N2 Si1 N1 . . 113.98(17) no
    N1 Si1 N3 6 2_545 114.9(2) no
    N2 Si1 N3 . 2_545 109.72(19) no
    N1 Si1 N3 . 2_545 102.7(2) no
    N1 Si1 La2 6 1_556 55.61(11) no
    N2 Si1 La2 . 1_556 141.40(12) no
    N1 Si1 La2 . 1_556 55.63(11) no
    N3 Si1 La2 2_545 1_556 108.88(17) no
    N1 Si1 La1 6 4_456 117.22(14) no
    N2 Si1 La1 . 4_456 135.29(12) no
    N1 Si1 La1 . 4_456 46.68(11) no
    N3 Si1 La1 2_545 4_456 57.10(16) no
    La2 Si1 La1 1_556 4_456 68.78(4) no
    N1 Si1 La2 6 . 83.47(12) no
    N2 Si1 La2 . . 48.51(12) no
    N1 Si1 La2 . . 83.23(12) no
    N3 Si1 La2 2_545 . 156.67(16) no
    La2 Si1 La2 1_556 . 93.20(2) no
    La1 Si1 La2 4_456 . 128.93(3) no
    N1 Si1 La1 6 4_455 147.94(14) no
    N2 Si1 La1 . 4_455 47.60(11) no
    N1 Si1 La1 . 4_455 74.59(11) no
    N3 Si1 La1 2_545 4_455 94.54(14) no
    La2 Si1 La1 1_556 4_455 128.06(3) no
    La1 Si1 La1 4_456 4_455 88.70(2) no
    La2 Si1 La1 . 4_455 64.97(3) no
    N4 Si2 N2 2 6_565 114.67(16) no
    N4 Si2 N2 2 2 114.67(16) no
    N2 Si2 N2 6_565 2 107.5(2) no
    N4 Si2 N3 2 1_554 111.7(3) no
    N2 Si2 N3 6_565 1_554 103.55(17) no
    N2 Si2 N3 2 1_554 103.55(17) no
    N4 Si2 La1 2 3_665 177.8(3) no
    N2 Si2 La1 6_565 3_665 64.35(12) no
    N2 Si2 La1 2 3_665 64.35(12) no
    N3 Si2 La1 1_554 3_665 70.43(16) no
    N4 Si2 La1 2 2 57.57(3) no
    N2 Si2 La1 6_565 2 65.22(11) no
    N2 Si2 La1 2 2 159.37(17) no
    N3 Si2 La1 1_554 2 97.01(10) no
    La1 Si2 La1 3_665 2 122.62(2) no
    N4 Si2 La1 2 4_455 57.57(3) no
    N2 Si2 La1 6_565 4_455 159.37(17) no
    N2 Si2 La1 2 4_455 65.22(11) no
    N3 Si2 La1 1_554 4_455 97.01(10) no
    La1 Si2 La1 3_665 4_455 122.62(2) no
    La1 Si2 La1 2 4_455 114.28(4) no
    Si1 N1 Si1 7 . 137.4(2) no
    Si1 N1 La1 7 4_456 118.80(16) no
    Si1 N1 La1 . 4_456 103.52(15) no
    Si1 N1 La2 7 1_556 91.91(13) no
    Si1 N1 La2 . 1_556 91.49(13) no
    La1 N1 La2 4_456 1_556 92.01(11) no
    Si2 N2 Si1 2_545 . 119.8(2) no
    Si2 N2 La2 2_545 . 138.1(2) no
    Si1 N2 La2 . . 102.16(15) no
    Si2 N2 La1 2_545 4_455 80.11(13) no
    Si1 N2 La1 . 4_455 103.89(15) no
    La2 N2 La1 . 4_455 89.42(10) no
    Si2 N2 La1 2_545 3_655 81.48(12) no
    Si1 N2 La1 . 3_655 109.71(15) no
    La2 N2 La1 . 3_655 85.71(9) no
    La1 N2 La1 4_455 3_655 146.33(15) no
    Si2 N3 Si1 1_556 6_565 119.72(15) no
    Si2 N3 Si1 1_556 2 119.72(15) no
    Si1 N3 Si1 6_565 2 118.9(3) no
    Si2 N3 La1 1_556 3_666 74.09(17) no
    Si1 N3 La1 6_565 3_666 91.51(17) no
    Si1 N3 La1 2 3_666 91.51(17) no
    Si2 N4 Si2 4 2_545 170.9(5) no
    Si2 N4 La1 4 3_655 89.55(4) no
    Si2 N4 La1 2_545 3_655 89.55(4) no
    Si2 N4 La1 4 . 89.55(4) no
    Si2 N4 La1 2_545 . 89.55(4) no
    La1 N4 La1 3_655 . 168.8(3) no
_iucr_refine_instructions_details
;
TITL    M_1_1800 La3Si6N12  P 4 b m  No.100
CELL   0.71075    10.19883   10.19883  4.84153   90.000   90.0     90.000
ZERR       2      0.00038   0.00038   0.00019        0.000    0.000    0.000
LATT   -1
SYMM   1/2-X,1/2+Y,+Z
SYMM   -X,-Y,+Z
SYMM   1/2+X,1/2-Y,+Z
SYMM   1/2-Y,1/2-X,+Z
SYMM   +Y,-X,+Z
SYMM   -Y,+X,+Z
SYMM   1/2+Y,1/2+X,+Z
SFAC        N     SI   LA
UNIT       22     12     6
L.S.      8
rem     0   2   6          0.57       1198.79      12.14       0.094       0.80
rem     0   2  -6          9.94       1114.59      10.88       0.090       0.80
rem     1   1  -1        606.86        416.25       4.74       0.055       4.02
rem     0   4   1       2237.60       1989.00       4.64       0.121       2.26
omit 0 2  6
omit 0 2 -6
omit 1 1 -1
omit 0 4  1
acta
WGHT    0.009300    0.018100
EXTI    0.000659
FVAR       0.09830
LA1   3    0.680962    0.180962    0.018608    10.50000    0.00443    0.00443 =
         0.00849    0.00013    0.00013   -0.00036
LA2   3    0.000000    0.000000    0.000005    10.25000    0.00378    0.00378 =
         0.00525    0.00000    0.00000    0.00000
SI1   2    0.209846    0.078072    0.534362    11.00000    0.00374    0.00355 =
         0.00403   -0.00076    0.00046   -0.00064
SI2   2    0.116576    0.616576    0.043933    10.50000    0.00379    0.00379 =
         0.00422    0.00054    0.00054   -0.00002
N1    1    0.080325    0.177867    0.638814    11.00000    0.00565
N2    1    0.233236    0.073878    0.180748    11.00000    0.00600
N3    1    0.152682    0.652682    0.695804    10.50000    0.00438
N4    1    0.500000    0.000000    0.071693    10.25000    0.00545
HKLF 4
END
;
