# Supplementary material for: La3Si6N11
Source: Acta Crystallogr Sect E Struct Rep Online. 2014 May 3;70(Pt 6):i23–4. doi: 10.1107/S1600536814009234 (PMC4051113; doi:10.1107/S1600536814009234)
Supplement: Supplementary file 2 [file e-70-00i23-Isup2.hkl]

# 
# h,k,l, Fc-squared, Fo-squared, sigma(Fo-squared) and status flag 
# 
data_I
_shelx_title '    M_1_1800 La3Si6N12  P 4 b m  No.100' 
_shelx_refln_list_code          4 
_shelx_F_calc_maximum      368.13 
_exptl_crystal_F_000       664.00 
_reflns_d_resolution_high  0.7710 
 
loop_ 
 _symmetry_equiv_pos_as_xyz 
 'x, y, z' 
 '-x+1/2, y+1/2, z' 
 '-x, -y, z' 
 'x+1/2, -y+1/2, z' 
 '-y+1/2, -x+1/2, z' 
 'y, -x, z' 
 '-y, x, z' 
 'y+1/2, x+1/2, z' 
 
_cell_length_a    10.1988 
_cell_length_b    10.1988 
_cell_length_c     4.8415 
_cell_angle_alpha  90.000 
_cell_angle_beta   90.000 
_cell_angle_gamma  90.000 
 
_shelx_F_squared_multiplier     1.000 
 
loop_ 
 _refln_index_h 
 _refln_index_k 
 _refln_index_l 
 _refln_F_squared_calc 
 _refln_F_squared_meas 
 _refln_F_squared_sigma 
 _refln_observed_status 
   0   0  -6    28372.87    28986.27   1342.64 o 
   1   1  -6     2078.18     2044.36    149.73 o 
   1   2  -6     1560.77     1237.76    252.28 o 
   2   2  -6     3255.46     3132.28    189.25 o 
   1   3  -6     4762.90     4606.20    144.92 o 
   2   3  -6       30.40       20.44     34.62 o 
   0   0  -5    18038.98    17247.06    806.56 o 
   1   1  -5     2429.92     2330.04    139.89 o 
   0   2  -5      545.53      500.38     84.05 o 
   1   2  -5     5347.16     5412.00    150.72 o 
   2   2  -5     8922.50     9141.08    267.19 o 
   1   3  -5     8693.77     8750.65    183.99 o 
   2   3  -5     3880.77     3781.52    115.87 o 
   3   3  -5     3278.82     3344.61    175.55 o 
   0   4  -5     2835.48     2806.52    126.67 o 
   1   4  -5     4645.21     4770.50    116.96 o 
   2   4  -5     2909.06     2913.65     89.87 o 
   3   4  -5      829.52      646.18    107.24 o 
   4   4  -5     3278.14     3390.36    200.17 o 
   1   5  -5      892.07      830.29     88.20 o 
   2   5  -5     2035.79     1980.50     69.63 o 
   3   5  -5    11448.47    11587.68    259.23 o 
   4   5  -5     4125.18     4091.61    156.54 o 
   5   5  -5      794.46      350.75    226.88 o 
   0   6  -5    14106.33    13972.88    338.06 o 
   1   6  -5     1789.36     1773.07     80.41 o 
   2   6  -5     1229.11     1162.91    114.17 o 
   3   6  -5      458.39      265.39     84.79 o 
   4   6  -5     1602.71     1669.19    299.69 o 
   5   6  -5     1542.88     1224.03    331.99 o 
   1   7  -5     3468.99     3567.96    143.05 o 
   2   7  -5     7839.38     8177.73    236.26 o 
   3   7  -5     1138.01      721.67    179.82 o 
   0   8  -5      463.62      494.12    253.72 o 
   0   0  -4    47536.52    44551.66   1697.29 o 
   1   1  -4     1893.92     1831.99    100.53 o 
   0   2  -4      942.44      937.98     78.71 o 
   1   2  -4     3113.22     3074.69     93.79 o 
   2   2  -4     9055.36     9035.95    239.69 o 
   1   3  -4    11444.43    11270.57    195.00 o 
   2   3  -4      136.01      127.54     30.01 o 
   3   3  -4     4329.36     4334.25    138.87 o 
   0   4  -4     1736.78     1933.83    140.66 o 
   1   4  -4    19182.96    19214.51    269.88 o 
   2   4  -4     5688.22     5771.08    105.53 o 
   3   4  -4      251.79      282.35     27.17 o 
   4   4  -4     3849.99     3968.59     78.22 o 
   1   5  -4     1388.50     1486.53     54.32 o 
   2   5  -4      801.95      833.07     40.77 o 
   3   5  -4    17689.78    18141.74    212.18 o 
   4   5  -4     2232.75     2223.69    115.09 o 
   5   5  -4     5071.88     5056.32    223.21 o 
   0   6  -4    14876.75    15533.00    295.66 o 
   1   6  -4     4411.08     4539.26     92.81 o 
   2   6  -4      175.63      170.55     22.70 o 
   3   6  -4      733.60      717.27     53.70 o 
   4   6  -4     1216.43     1393.69    148.42 o 
   5   6  -4      515.62      338.83    106.88 o 
   6   6  -4    15324.59    15916.34    452.80 o 
   1   7  -4     2084.43     2119.39     96.12 o 
   2   7  -4     5655.28     5636.22     96.60 o 
   3   7  -4     2341.93     2376.33    138.82 o 
   4   7  -4     8853.90     9146.81    201.52 o 
   5   7  -4     3727.62     3876.70    126.77 o 
   6   7  -4      860.84      498.42    161.11 o 
   7   7  -4     4292.65     4443.89    253.28 o 
   0   8  -4     2101.76     2191.82     93.45 o 
   1   8  -4     1910.56     2009.98     82.60 o 
   2   8  -4    11758.91    12062.28    232.33 o 
   3   8  -4      486.96      486.80     72.09 o 
   4   8  -4     2344.22     2446.08    107.67 o 
   5   8  -4      815.06      615.69    125.92 o 
   6   8  -4     1042.99      838.78    185.77 o 
   1   9  -4     5970.13     6131.41    155.06 o 
   2   9  -4     2596.86     2675.34    150.71 o 
   3   9  -4      166.06      126.65     44.16 o 
   4   9  -4     8363.19     8735.34    214.77 o 
   0  10  -4     8895.65     9091.10    378.09 o 
   1  10  -4     3819.41     3921.51    136.65 o 
   2  10  -4      916.50      689.38    103.17 o 
   0   0  -3    37111.92    34453.13   1221.99 o 
   1   1  -3     2779.06     2665.12     95.03 o 
   0   2  -3      306.87      191.60     72.56 o 
   1   2  -3     9773.44     9716.72    159.00 o 
   2   2  -3    26736.77    26412.33    460.73 o 
   1   3  -3    22057.12    22217.95    351.58 o 
   2   3  -3     9698.65     9808.45    140.83 o 
   3   3  -3     6562.37     6579.85    122.46 o 
   0   4  -3     1048.07     1100.66     47.46 o 
   1   4  -3     3738.99     3802.55     66.87 o 
   2   4  -3     3686.98     3770.45     54.94 o 
   3   4  -3     1275.46     1362.56     26.03 o 
   4   4  -3    11464.44    11197.28    213.88 o 
   1   5  -3      786.26      817.37     28.09 o 
   2   5  -3     1556.20     1568.29     31.71 o 
   3   5  -3    18513.33    18877.40    171.38 o 
   4   5  -3     8439.45     8336.66    129.85 o 
   5   5  -3      243.51      256.01     52.51 o 
   0   6  -3    41308.19    41551.18    579.21 o 
   1   6  -3     4494.31     4516.09     67.06 o 
   2   6  -3     1777.36     1865.42     41.25 o 
   3   6  -3     1186.27     1149.69     75.07 o 
   4   6  -3     3435.65     3437.83     88.23 o 
   5   6  -3     3687.98     3741.18     89.78 o 
   6   6  -3    13419.14    13883.14    343.35 o 
   1   7  -3     6240.08     6472.56     88.91 o 
   2   7  -3    12235.75    12368.08    138.85 o 
   3   7  -3     2525.47     2587.71     86.51 o 
   4   7  -3    10804.74    10889.18    166.78 o 
   5   7  -3     4239.75     4419.34    115.12 o 
   6   7  -3     1922.29     2033.88     77.81 o 
   7   7  -3     1412.16     1245.25    387.39 o 
   0   8  -3      255.25      257.85     40.01 o 
   1   8  -3      412.75      400.55     31.73 o 
   2   8  -3    10900.02    10978.99    131.21 o 
   3   8  -3     1284.20     1377.97     69.53 o 
   4   8  -3     4582.28     4495.27     90.71 o 
   5   8  -3       45.53       43.68     22.77 o 
   6   8  -3     2212.30     2308.79     88.59 o 
   7   8  -3      187.88      176.79     47.31 o 
   8   8  -3    18561.15    19748.51    574.87 o 
   1   9  -3     3026.38     3027.62     64.62 o 
   2   9  -3     3787.00     3793.53     67.33 o 
   3   9  -3      723.53      751.03     60.09 o 
   4   9  -3     1488.20     1395.06    175.06 o 
   5   9  -3    18197.75    18733.37    369.30 o 
   6   9  -3      102.94       63.92     37.81 o 
   7   9  -3     2458.57     2350.55    182.71 o 
   0  10  -3     5591.17     5720.82    157.59 o 
   1  10  -3    15037.14    15498.35    214.98 o 
   2  10  -3      796.79      692.16     58.45 o 
   3  10  -3      513.55      430.47     58.47 o 
   4  10  -3     1734.31     1712.32    100.97 o 
   5  10  -3     1382.50     1086.58    236.74 o 
   1  11  -3      784.27      724.73     65.77 o 
   2  11  -3       34.87       64.57     35.10 o 
   3  11  -3    16622.99    16569.28    309.68 o 
   0   0  -2   128779.13   120644.73   4328.09 o 
   1   1  -2     2437.41     2441.35     66.35 o 
   0   2  -2     1143.63     1136.93     43.97 o 
   1   2  -2     8079.05     8535.55    103.53 o 
   2   2  -2    18445.99    18991.31    264.80 o 
   1   3  -2    17621.76    17620.85    153.57 o 
   2   3  -2      703.56      740.40     14.68 o 
   3   3  -2     7370.22     7492.19     78.95 o 
   0   4  -2     2138.61     2166.14     52.86 o 
   1   4  -2    31890.96    32295.28    276.11 o 
   2   4  -2    10654.90    10533.41     92.71 o 
   3   4  -2      705.35      734.14     35.50 o 
   4   4  -2     8011.95     8298.01    171.44 o 
   1   5  -2     2814.38     2888.14     45.64 o 
   2   5  -2     2365.70     2359.49     28.69 o 
   3   5  -2    30693.39    30904.45    352.02 o 
   4   5  -2     4375.08     4314.56     76.59 o 
   5   5  -2     9532.87     9419.48    196.28 o 
   0   6  -2    24248.43    24527.33    325.67 o 
   1   6  -2     7476.53     7487.90     63.84 o 
   2   6  -2      330.89      376.24     13.90 o 
   3   6  -2     1247.36     1283.23     40.96 o 
   4   6  -2     2937.87     2872.28     63.96 o 
   5   6  -2      938.35      997.35     52.48 o 
   6   6  -2    19879.21    19903.66    396.87 o 
   1   7  -2     2879.11     2856.40     36.43 o 
   2   7  -2    12350.33    12486.66    154.47 o 
   3   7  -2     3546.68     3506.64     68.85 o 
   4   7  -2    13382.04    13667.33    194.37 o 
   5   7  -2     5133.00     5209.70    124.12 o 
   6   7  -2      829.73      798.60     54.84 o 
   7   7  -2     7376.64     7562.57    235.66 o 
   0   8  -2     3840.69     3751.86     65.06 o 
   1   8  -2     2712.88     2769.04     39.54 o 
   2   8  -2    19678.50    19656.98    215.26 o 
   3   8  -2     1228.84     1257.49     45.54 o 
   4   8  -2     3616.27     3504.55     98.95 o 
   5   8  -2     1320.63     1384.01     59.19 o 
   6   8  -2      783.51      877.79     61.25 o 
   7   8  -2     1348.96     1396.06     77.08 o 
   8   8  -2    27066.11    27392.55    615.56 o 
   1   9  -2     6529.71     6582.40     80.58 o 
   2   9  -2     3696.43     3751.01     70.40 o 
   3   9  -2       83.79      103.87     20.34 o 
   4   9  -2    10654.01    10577.84    185.97 o 
   5   9  -2    11913.08    11902.94    200.51 o 
   6   9  -2     2196.74     2182.28    105.84 o 
   7   9  -2      635.60      613.56     62.63 o 
   8   9  -2      258.15      245.09     54.63 o 
   0  10  -2    17160.16    17402.50    263.25 o 
   1  10  -2     6293.58     6278.95     88.35 o 
   2  10  -2     1346.92     1410.08     47.30 o 
   3  10  -2       73.88       62.86     25.58 o 
   4  10  -2      915.63     1037.59     64.62 o 
   5  10  -2     4912.47     4839.02    126.27 o 
   6  10  -2     4121.33     4214.39    125.04 o 
   7  10  -2     4458.69     4661.88    145.03 o 
   1  11  -2      126.25      111.68     28.64 o 
   2  11  -2     2368.98     2476.27     94.14 o 
   3  11  -2    16899.08    16971.18    299.71 o 
   4  11  -2       45.87       43.53     30.19 o 
   5  11  -2      496.80      432.94     85.74 o 
   6  11  -2        2.96       29.85     30.71 o 
   0  12  -2     4937.58     5043.57    186.47 o 
   1  12  -2     4608.84     4724.07    145.36 o 
   2  12  -2      440.93      385.70     56.41 o 
   3  12  -2     1235.83      870.10    203.88 o 
   0   0  -1    62857.01    68081.60   2047.28 o 
   0   2  -1       11.88        8.05      6.46 o 
   1   2  -1    15000.75    15179.00     99.12 o 
   2   2  -1    46447.73    47725.05    664.89 o 
   1   3  -1    39584.78    40571.41    315.36 o 
   2   3  -1     7633.07     7465.88     75.31 o 
   3   3  -1     6538.23     6445.42    115.05 o 
   0   4  -1     1936.61     2223.98     39.24 o 
   1   4  -1    19679.92    20332.46    161.08 o 
   2   4  -1     7144.37     7319.24     68.92 o 
   3   4  -1     1367.01     1363.15     44.82 o 
   4   4  -1    14779.07    14580.24    214.85 o 
   1   5  -1      365.85      371.00     12.75 o 
   2   5  -1     2643.59     2670.95     38.26 o 
   3   5  -1    22105.27    22021.52    214.56 o 
   4   5  -1    11010.01    10961.64    140.72 o 
   5   5  -1       31.17       47.06     22.47 o 
   0   6  -1    47650.33    47734.95    648.05 o 
   1   6  -1     6037.27     6056.44     65.73 o 
   2   6  -1     1300.07     1291.17     29.62 o 
   3   6  -1      636.24      693.11     24.37 o 
   4   6  -1     6013.47     5874.04     72.53 o 
   5   6  -1     3865.62     3917.99     80.81 o 
   6   6  -1    28946.93    28263.05    504.49 o 
   1   7  -1     9021.80     9095.67     97.64 o 
   2   7  -1    17773.15    17920.33    180.41 o 
   3   7  -1     1488.68     1520.14     37.94 o 
   4   7  -1    15040.51    14738.81    168.17 o 
   5   7  -1     7257.18     7067.81    117.26 o 
   6   7  -1     2068.57     1993.14     72.76 o 
   7   7  -1      139.45      136.21     51.87 o 
   0   8  -1      247.68      228.15     33.40 o 
   1   8  -1     2387.93     2344.70     51.24 o 
   2   8  -1    20046.03    19894.20    216.18 o 
   3   8  -1     1040.02     1045.51     37.45 o 
   4   8  -1     3890.09     3809.09     68.40 o 
   5   8  -1      490.42      545.13     41.70 o 
   6   8  -1     2636.91     2773.12     86.12 o 
   7   8  -1      386.15      421.06     51.63 o 
   8   8  -1    19941.90    19853.94    494.24 o 
   1   9  -1     4048.12     3952.48     73.32 o 
   2   9  -1     5721.88     5632.30     92.01 o 
   3   9  -1      168.61      197.49     24.73 o 
   4   9  -1     2559.81     2562.32     66.74 o 
   5   9  -1    21506.21    21169.95    245.44 o 
   6   9  -1      351.05      363.79     41.85 o 
   7   9  -1     1555.82     1560.45     71.33 o 
   8   9  -1      779.47      835.93     91.07 o 
   9   9  -1      200.24      190.25     74.60 o 
   0  10  -1     7458.60     7358.35    161.78 o 
   1  10  -1    16575.06    16591.30    206.31 o 
   2  10  -1      771.28      812.49     43.67 o 
   3  10  -1      173.42      156.70     27.23 o 
   4  10  -1     1891.44     1924.65     71.19 o 
   5  10  -1     2253.15     2301.63     75.60 o 
   6  10  -1     9825.94     9814.36    173.67 o 
   7  10  -1     4948.86     5038.27    121.82 o 
   8  10  -1     1618.42     1558.98    148.76 o 
   1  11  -1      315.83      293.93     38.19 o 
   2  11  -1       49.47       56.78     25.31 o 
   3  11  -1    23780.17    23882.08    310.33 o 
   4  11  -1      280.46      246.88     40.64 o 
   5  11  -1     2527.57     2542.69     87.59 o 
   6  11  -1      927.22      928.88     66.60 o 
   7  11  -1     3791.12     3865.76    130.29 o 
   0  12  -1     6177.90     6250.22    181.70 o 
   1  12  -1     4048.91     4031.53     98.72 o 
   2  12  -1     2065.86     2122.19     86.85 o 
   3  12  -1      655.87      580.15     58.47 o 
   4  12  -1     2005.48     2073.76     88.13 o 
   5  12  -1     1445.49     1512.27     80.43 o 
   1  13  -1     6154.69     6502.36    160.60 o 
   0   2   0     2329.02     2440.87     27.50 o 
   1   2   0     3091.44     3144.98     24.33 o 
   2   2   0    12014.36    11509.79    116.59 o 
   1   3   0    20841.38    20351.25    156.80 o 
   2   3   0      953.80     1033.12     20.81 o 
   3   3   0    14867.72    15177.16    174.65 o 
   0   4   0      508.19      553.17     30.90 o 
   1   4   0    40611.27    40176.82    360.38 o 
   2   4   0    23409.50    24335.13    197.74 o 
   3   4   0     2848.45     2937.15     40.44 o 
   4   4   0    12487.06    12098.93    150.55 o 
   1   5   0     5282.20     5274.53     57.46 o 
   2   5   0     3392.60     3474.00     42.93 o 
   3   5   0    45834.80    46557.29    577.18 o 
   4   5   0     1490.06     1495.27     31.25 o 
   5   5   0    13922.46    13359.33    204.05 o 
   0   6   0    24912.27    25048.20    390.16 o 
   1   6   0    10636.46    10678.21    107.16 o 
   2   6   0     1449.70     1499.68     33.44 o 
   3   6   0     2171.59     2145.98     39.46 o 
   4   6   0     1215.01     1214.70     31.74 o 
   5   6   0     1805.83     1805.66     41.33 o 
   6   6   0    28978.92    27954.54    467.83 o 
   1   7   0      170.39      189.57     17.23 o 
   2   7   0    18528.21    18398.91    183.03 o 
   3   7   0     8368.81     8209.88    106.46 o 
   4   7   0    11324.28    11267.62    128.26 o 
   5   7   0     4553.35     4438.36     76.34 o 
   6   7   0     1308.82     1332.93     49.10 o 
   7   7   0     9595.93     9545.54    191.98 o 
   0   8   0     5417.27     5210.71    125.91 o 
   1   8   0     1535.76     1608.33     43.35 o 
   2   8   0    29076.47    28640.37    292.01 o 
   3   8   0     3078.24     3090.18     59.58 o 
   4   8   0     2658.30     2639.79     56.16 o 
   5   8   0      702.17      740.43     34.78 o 
   6   8   0      523.34      541.27     38.16 o 
   7   8   0      683.66      722.12     36.80 o 
   8   8   0    31344.10    30689.12    504.37 o 
   1   9   0     8447.82     8368.80    123.28 o 
   2   9   0     6416.71     6297.62     96.21 o 
   3   9   0       14.59       26.73     14.89 o 
   4   9   0    11012.84    10835.57    142.48 o 
   5   9   0    12866.78    12607.49    171.08 o 
   6   9   0     2622.49     2516.08     63.19 o 
   7   9   0      839.20      744.54     70.01 o 
   8   9   0       40.42       85.70     42.33 o 
   9   9   0      941.43     1031.80    137.41 o 
   0  10   0    17036.90    17118.55    337.19 o 
   1  10   0     5123.55     5173.07     98.17 o 
   2  10   0     1740.17     1744.29     63.31 o 
   3  10   0      245.56      234.77     30.36 o 
   4  10   0     1528.40     1533.39     54.49 o 
   5  10   0     8727.73     8636.50    135.77 o 
   6  10   0     4147.94     3958.97    101.42 o 
   7  10   0     7136.18     7126.57    202.07 o 
   8  10   0      167.99      193.40     65.25 o 
   1  11   0       99.48       72.05     26.30 o 
   2  11   0     1751.50     1802.02     66.45 o 
   3  11   0    15684.05    15921.94    230.60 o 
   4  11   0       49.14       64.34     25.89 o 
   5  11   0      255.02      232.25     37.64 o 
   6  11   0       57.80       68.33     41.91 o 
   7  11   0     2505.90     2577.28    128.58 o 
   0  12   0     9986.58    10178.79    243.12 o 
   1  12   0     6131.28     6032.75    125.35 o 
   2  12   0      141.92      133.09     35.95 o 
   3  12   0     2527.25     2525.56     95.15 o 
   4  12   0     5237.67     5298.19    130.96 o 
   5  12   0     2115.83     2260.08    119.41 o 
   1  13   0     7035.75     7234.43    165.84 o 
   2  13   0     5433.93     5535.32    141.45 o 
   0   0   1    62083.17    63168.09   1894.15 o 
   1   1   1      404.56      602.89     33.55 o 
   0   2   1       38.12       58.07      8.25 o 
   1   2   1    14857.44    14768.72    117.66 o 
   2   2   1    46317.32    48067.59    704.08 o 
   1   3   1    39595.85    39845.63    368.94 o 
   2   3   1     7410.15     7099.94     59.10 o 
   3   3   1     6370.41     6270.62     97.08 o 
   1   4   1    20798.17    21319.71    211.86 o 
   2   4   1     7242.80     7362.75     57.90 o 
   3   4   1     1328.79     1297.43     19.56 o 
   4   4   1    14715.92    14522.71    215.61 o 
   1   5   1      356.02      395.14     16.31 o 
   2   5   1     2735.55     2739.15     42.06 o 
   3   5   1    21492.15    21554.84    194.10 o 
   4   5   1    10978.87    10655.15     73.94 o 
   5   5   1       62.71       73.10     23.01 o 
   0   6   1    46512.54    46271.92    792.59 o 
   1   6   1     5996.78     5980.86     74.63 o 
   2   6   1     1253.38     1208.24     28.83 o 
   3   6   1      581.50      599.74     17.16 o 
   4   6   1     6149.14     6013.26     59.80 o 
   5   6   1     3819.66     3713.53     34.52 o 
   6   6   1    29722.56    28493.36    464.86 o 
   1   7   1     9084.81     9006.89    116.47 o 
   2   7   1    17909.55    17595.60    198.71 o 
   3   7   1     1248.73     1296.61     28.21 o 
   4   7   1    15011.18    14725.36    151.24 o 
   5   7   1     7384.85     7056.70     72.02 o 
   6   7   1     1996.22     1856.95     72.65 o 
   7   7   1      176.80      167.75     50.19 o 
   0   8   1      164.55      119.56     35.70 o 
   1   8   1     2536.18     2385.81     54.34 o 
   2   8   1    20473.74    20110.50    235.33 o 
   3   8   1     1034.51     1022.72     37.50 o 
   4   8   1     3631.32     3605.09     56.41 o 
   5   8   1      540.37      565.25     24.11 o 
   6   8   1     2639.14     2932.51    178.28 o 
   7   8   1      402.12      471.66     56.46 o 
   8   8   1    19541.79    19475.24    460.64 o 
   1   9   1     4001.63     3905.79     81.63 o 
   2   9   1     5765.23     5680.30     98.36 o 
   3   9   1      147.13      159.92     21.48 o 
   4   9   1     2556.39     2546.44     56.07 o 
   5   9   1    21391.96    21351.76    228.68 o 
   6   9   1      407.98      342.39     38.57 o 
   7   9   1     1385.02     1393.49     83.61 o 
   8   9   1      742.74      835.86     91.54 o 
   9   9   1      172.91      204.85     91.51 o 
   0  10   1     7482.74     7389.14    185.14 o 
   1  10   1    16428.74    16163.58    219.73 o 
   2  10   1      744.16      679.40     56.21 o 
   3  10   1      105.42       88.00     26.53 o 
   4  10   1     1834.19     1815.42     62.77 o 
   5  10   1     2319.98     2224.71     65.26 o 
   6  10   1    10111.06    10204.08    231.34 o 
   7  10   1     4860.11     4914.03    152.55 o 
   8  10   1     1708.77     1748.46    130.48 o 
   1  11   1      269.40      292.30     40.83 o 
   2  11   1       57.69       70.37     23.37 o 
   3  11   1    23951.72    24346.51    305.90 o 
   4  11   1      301.87      194.22     48.72 o 
   5  11   1     2471.05     2469.04    135.00 o 
   6  11   1      921.62      843.13    113.30 o 
   7  11   1     3883.23     4006.22    150.81 o 
   0  12   1     5979.63     6041.17    194.00 o 
   1  12   1     3991.41     4047.69    124.64 o 
   2  12   1     2127.39     2145.92    136.72 o 
   3  12   1      705.19      644.19     87.87 o 
   4  12   1     2138.28     2323.49    126.92 o 
   5  12   1     1355.77     1447.78    115.14 o 
   1  13   1     6370.48     6320.50    156.88 o 
   0   0   2   135517.72   124363.60   4358.45 o 
   1   1   2     2444.50     2249.39     57.72 o 
   0   2   2     1211.29     1190.16     72.41 o 
   1   2   2     7481.93     7581.07    119.03 o 
   2   2   2    17530.64    18084.33    379.51 o 
   1   3   2    17138.65    16952.64    294.19 o 
   2   3   2      741.54      768.62     29.99 o 
   3   3   2     7657.10     7671.96    143.35 o 
   0   4   2     1915.26     1803.01     69.25 o 
   1   4   2    31872.50    31497.27    397.37 o 
   2   4   2    11158.26    10827.48    131.94 o 
   3   4   2      831.08      893.69     34.41 o 
   4   4   2     8304.17     8451.89    181.75 o 
   1   5   2     3008.98     2934.82     59.96 o 
   2   5   2     2415.90     2400.56     49.77 o 
   3   5   2    31058.99    30902.40    400.47 o 
   4   5   2     4019.74     3890.39     84.44 o 
   5   5   2     9553.27     9418.28    211.29 o 
   0   6   2    23441.21    23125.71    465.05 o 
   1   6   2     7613.09     7419.15    115.65 o 
   2   6   2      402.13      404.72     27.38 o 
   3   6   2     1179.43     1263.07     57.14 o 
   4   6   2     2851.19     2833.58     74.27 o 
   5   6   2      997.58      976.97     49.78 o 
   6   6   2    20072.25    19628.45    411.48 o 
   1   7   2     2320.95     2232.24     61.85 o 
   2   7   2    12819.44    12687.44    180.62 o 
   3   7   2     3831.08     3751.60     56.19 o 
   4   7   2    12942.93    13122.86    220.23 o 
   5   7   2     4997.60     5047.11    123.95 o 
   6   7   2      781.90      762.58     58.75 o 
   7   7   2     7625.28     7517.71    291.10 o 
   0   8   2     3958.38     3907.39    123.80 o 
   1   8   2     2623.60     2638.58     62.97 o 
   2   8   2    20202.73    19877.46    267.39 o 
   3   8   2     1291.36     1300.58     38.66 o 
   4   8   2     3374.37     3307.03    116.44 o 
   5   8   2     1294.72     1283.48     80.06 o 
   6   8   2      750.33      706.33     82.23 o 
   7   8   2     1258.14     1246.93     96.90 o 
   8   8   2    27612.98    27843.27    778.10 o 
   1   9   2     6403.78     6268.73    117.49 o 
   2   9   2     3847.12     3783.49     87.68 o 
   3   9   2      135.36      126.89     25.34 o 
   4   9   2    10552.66    10693.56    216.02 o 
   5   9   2    11853.92    11986.41    260.71 o 
   6   9   2     2210.11     2118.44    117.81 o 
   7   9   2      559.59      474.02    105.68 o 
   8   9   2      192.34      222.33     85.42 o 
   0  10   2    17399.93    17188.12    343.80 o 
   1  10   2     6081.42     6092.94    118.09 o 
   2  10   2     1410.21     1394.34     53.65 o 
   3  10   2       90.53       64.45     20.16 o 
   4  10   2      883.45      750.34    231.50 o 
   5  10   2     5258.79     5411.09    177.31 o 
   6  10   2     4016.53     4046.43    159.66 o 
   7  10   2     4662.53     4671.13    181.04 o 
   1  11   2      128.75       75.19     30.72 o 
   2  11   2     2362.01     2424.75     88.56 o 
   3  11   2    16304.66    16671.30    357.29 o 
   4  11   2       35.81       13.06     38.15 o 
   5  11   2      493.25      347.11    113.02 o 
   6  11   2        4.41        6.46     42.35 o 
   0  12   2     5312.39     5295.43    191.00 o 
   1  12   2     4621.83     4695.72    141.74 o 
   2  12   2      324.78      279.37     72.86 o 
   3  12   2     1350.34     1486.98    106.72 o 
   0   0   3    36312.93    33582.45   1160.07 o 
   1   1   3     2354.84     2344.32     76.55 o 
   0   2   3      347.85      385.43     30.37 o 
   1   2   3     9539.47     9475.96    139.13 o 
   2   2   3    27530.35    26617.08    401.04 o 
   1   3   3    22632.27    22761.10    276.52 o 
   2   3   3     9744.84     9482.36    143.06 o 
   3   3   3     6592.07     6384.51    202.03 o 
   0   4   3      722.50      768.27     91.47 o 
   1   4   3     3767.51     3711.27     97.91 o 
   2   4   3     3527.99     3490.08     61.03 o 
   3   4   3     1224.28     1261.52     41.91 o 
   4   4   3    12010.76    11785.05    255.84 o 
   1   5   3      736.94      704.28     84.78 o 
   2   5   3     1356.94     1343.93     55.91 o 
   3   5   3    17541.70    17870.14    259.00 o 
   4   5   3     8536.54     8559.75    141.41 o 
   5   5   3      292.01      290.09     49.95 o 
   0   6   3    41943.49    39927.25    857.19 o 
   1   6   3     4598.28     4447.39    110.50 o 
   2   6   3     1700.16     1772.02     73.94 o 
   3   6   3     1167.44     1203.83     73.42 o 
   4   6   3     3647.98     3643.76     90.99 o 
   5   6   3     3756.14     3883.67    110.53 o 
   6   6   3    13928.81    14362.09    342.49 o 
   1   7   3     6362.04     6304.62    184.92 o 
   2   7   3    12332.39    12105.94    203.86 o 
   3   7   3     2429.02     2512.24    107.29 o 
   4   7   3    10825.59    10700.04    242.69 o 
   5   7   3     4362.41     4228.23    142.03 o 
   6   7   3     1805.45     1842.99     93.41 o 
   7   7   3      891.09      670.56    174.81 o 
   0   8   3       77.01       81.88     58.84 o 
   1   8   3      462.91      352.73     71.30 o 
   2   8   3    10906.49    10839.14    208.62 o 
   3   8   3     1247.31      973.59    290.30 o 
   4   8   3     4418.13     4583.64    154.18 o 
   5   8   3       41.55       16.74     38.11 o 
   6   8   3     2194.05     2392.10    127.63 o 
   7   8   3      159.53       65.43     62.96 o 
   8   8   3    18665.44    18833.66    768.89 o 
   1   9   3     2646.61     2493.41    103.11 o 
   2   9   3     3892.82     3910.38    111.68 o 
   3   9   3      711.55      636.43    135.54 o 
   4   9   3     1472.60     1204.12    344.47 o 
   5   9   3    18582.64    19332.28    421.58 o 
   6   9   3       43.26       -0.28     44.92 o 
   7   9   3     2431.41     2554.94    150.90 o 
   0  10   3     5482.84     5476.69    230.40 o 
   1  10   3    15269.78    15484.48    306.16 o 
   2  10   3      817.21      452.71    180.28 o 
   3  10   3      434.19      117.45     80.22 o 
   4  10   3     1761.44     1375.41    401.65 o 
   5  10   3     1304.43      760.31    316.08 o 
   1  11   3      843.82      521.66    151.43 o 
   2  11   3       37.27       31.62     62.50 o 
   3  11   3    16677.11    16202.71    467.70 o 
   0   0   4    48651.26    45088.79   1663.18 o 
   1   1   4     1767.96     1672.95     84.98 o 
   0   2   4      887.36      882.84     58.24 o 
   1   2   4     3029.36     2958.43     75.51 o 
   2   2   4     9019.13     8962.68    235.32 o 
   1   3   4    11263.82    10962.56    167.63 o 
   2   3   4      179.06      177.58     25.35 o 
   3   3   4     4310.04     4547.18    164.43 o 
   0   4   4     1594.60     1637.58    133.28 o 
   1   4   4    19437.48    19044.44    344.84 o 
   2   4   4     5757.51     5587.41    134.61 o 
   3   4   4      192.86      220.19     29.26 o 
   4   4   4     4100.26     4207.57    160.87 o 
   1   5   4     1570.71     1560.10     88.94 o 
   2   5   4      764.35      803.31     89.65 o 
   3   5   4    17393.18    17599.72    398.51 o 
   4   5   4     2318.33     2308.73     73.88 o 
   5   5   4     4998.67     5015.28    167.97 o 
   0   6   4    14515.21    14623.19    864.10 o 
   1   6   4     4518.57     4512.79    164.69 o 
   2   6   4      206.65      106.10     53.76 o 
   3   6   4      674.91      576.73    153.31 o 
   4   6   4     1331.47     1489.90    123.35 o 
   5   6   4      506.33      380.58     98.55 o 
   6   6   4    15071.97    15491.77    519.05 o 
   1   7   4     1799.72     1778.26    187.02 o 
   2   7   4     5874.35     5856.05    158.61 o 
   3   7   4     2348.64     2490.41    124.10 o 
   4   7   4     8934.90     8989.67    235.71 o 
   5   7   4     3769.39     3846.70    161.15 o 
   6   7   4      664.43      464.14    181.89 o 
   7   7   4     4540.34     4592.48    355.61 o 
   0   8   4     2080.33     1774.29    618.99 o 
   1   8   4     1984.22     1837.52    195.82 o 
   2   8   4    11838.62    12122.54    311.21 o 
   3   8   4      479.71      163.23    105.71 o 
   4   8   4     2184.99     2040.43    213.03 o 
   5   8   4      870.53      528.89    183.13 o 
   6   8   4     1034.95      469.29    251.54 o 
   1   9   4     5690.16     5601.64    211.68 o 
   2   9   4     2522.75     2483.70    249.61 o 
   3   9   4      196.28       95.73     62.16 o 
   4   9   4     8469.11     8733.82    268.81 o 
   0  10   4     9620.95     9447.06    508.20 o 
   1  10   4     3945.11     3869.70    210.93 o 
   2  10   4      992.80      542.93    219.33 o 
   0   0   5    17874.91    16318.93    488.20 o 
   1   1   5     2224.85     2192.03     94.18 o 
   0   2   5      562.17      518.51     98.52 o 
   1   2   5     5312.78     5178.91    115.36 o 
   2   2   5     9502.37     9524.75    254.69 o 
   1   3   5     9009.75     8707.75    136.93 o 
   2   3   5     4091.06     4087.36     92.06 o 
   3   3   5     3449.58     3608.00    201.45 o 
   0   4   5     2527.97     2447.91    168.19 o 
   1   4   5     4001.47     3806.21    144.46 o 
   2   4   5     2693.12     2847.32    131.87 o 
   3   4   5      828.15      835.27     89.19 o 
   4   4   5     3777.15     3738.21    243.82 o 
   1   5   5      895.10      871.45    119.33 o 
   2   5   5     1917.29     1828.00     97.36 o 
   3   5   5    10858.08    11227.79    293.59 o 
   4   5   5     4324.66     4195.07    231.84 o 
   5   5   5      853.66      546.80    239.71 o 
   0   6   5    14976.15    14232.32    463.90 o 
   1   6   5     1899.39     1820.70    113.89 o 
   2   6   5     1189.98      959.09    181.96 o 
   3   6   5      484.39      260.26    111.08 o 
   4   6   5     1803.25     2122.31    208.17 o 
   5   6   5     1661.61     1363.78    221.63 o 
   1   7   5     3613.55     3523.50    181.12 o 
   2   7   5     8105.02     7343.15    292.10 o 
   3   7   5     1109.71      617.69    247.47 o 
   0   8   5      358.40      156.34    207.01 o 
   0   0   6    29829.10    29416.62   1387.63 o 
   1   1   6     2002.80     1964.77    152.39 o 
   1   2   6     1213.01      809.34    261.90 o 
   2   2   6     3024.41     3080.94    293.48 o 
   1   3   6     4856.62     4774.83    177.59 o 
   2   3   6       14.43       80.47     52.14 o 
                                                 
